# Supplementary material for: Spatiotemporal Variations in Nectar Robbing and Its Effects on Reproduction in Salvia castanea Diels (Lamiaceae)
Source: Plants (Basel). 2025 Jul 23;14(15):2266. doi: 10.3390/plants14152266 (PMC12348264; doi:10.3390/plants14152266)
Supplement: Supplementary file 1 [file plants-14-02266-s001.zip]

Archive with 1 entries (1 files):
- plants-3729216-supplementary.pdf
